# Supplementary material for: Anoikis resistance and metastasis of ovarian cancer can be overcome by CDK8/19 mediator kinase inhibition
Source: JCI Insight. 2026 Jan 15;11(4):e192113. doi: 10.1172/jci.insight.192113 (PMC12956021; doi:10.1172/jci.insight.192113)
Supplement: Supporting data values [file jciinsight-11-192113-s206.xlsx]

## Sheet: Fig. 1A
Hey	HeyA8	P210	OV90	P151	P76	OVCA420	OVCAR3-atcc	Skov3	IOSE 144	P201	OVCAR-5	ID8-EMD	OVCAR-4	EOC15	CAOV3	TYK-nu	OVCAR10	PC3	PANC1	FT282	TOV21G	RMG-1
63.4	99.2	63.4	59.6	72.8	88	43.7333	82.2	106.8	34	64.6	172.2	70.4	41	48	32	79	58.6	82	121.4	45	127	84
73.8	97.4	54	56.32	66.8	86.8	35.8	76.8	100.8	38.8	62.2	111.267	61	55.2	61	41	77	57.4	84	115	56	106	80
82.2		49.2	69.68	71.6	70.4		79		31.6	61	104	66.6	48.7	52.4	34	74	61	81.2	119.2	48	121	78
			74.8	62.2					40						66
			76.2												70.8
			72.95												62
			58.6
			56.4
			70.4
			73.8
			77.4
			76

## Sheet: Fig. 1C
	EOC-15			CAOV3						OVCAR420						P151				TYK-nu			OVCAR-4						ID8			OV-90
1	48	61	52.4	32	41	34	66	70.8	62	43.7333	35.8		70.4	62.2	58	72.8	66.8	71.6	62.2	79	77	74	41	55.2	48.7	69	66	58	70	66	72	59.6	56.32	69.68	74.8	76.2	72.95	58.6	56.4	70.4	73.8	77.4
2	69.2	73.8	65.8	65	89	81.4				35.2	31.6		66.8	64	68.4	79.8	64.6	71.2		94.6	88	85	51.6	41.8	47	70.4	81	78.6	83	75	79	75	61	55.2	86	83.12	76.2	70.4	97.4	71.6	83.2	78.6
3	71.6	74.4	70.4	63	68	76				64.6	75		82	75	77	96.2	69.2	81		90	82	88.4	55.2	57.4	70.4	75	79.8	66.8	93	92	94	112.6	129	115	103.2	98.4	96.6	83.2	89	90.4
4	117.8	124.4	118	109	114	104.6				69	70.4	71.6	77.4	83	80.4	98.6	85.6	79.8	91.4	87	83	77	81	70.4	83.1	71	66.8	61	110	116	124	115	108.8	124.4	97.4	95	109	106.8	97.4
5	108	111.2	107.4	90	81	79				98.6	96.2	98.2	100.2	97.4	95	120.6	105.6	120	102	111	121	115	70.4	59.6	52.8	69.2	73.8		172	165	178	123	137.2	134	119.6	116.2	123.2
6	99.8	110.6	115	106	109	98.4				96.2	95		98.6	84.4	91.4	96.8	118.4	110		108	99	102	92.5	99.8	100.8	119	112.6	116.2	103	96	94.4	112.6	127.6	111.2	131.4	144.2	137.2
7	106.6	98.6	110.2	111	108	129							82.2	89.8	83.6	108	117.2	98.6		100	98	113	103.2	104.8	85.6	97.4	86.8	98.6	98	96.4	100.4	131.2	122	128.8	140.8	153.6	142.2	134.8	133.6
8	108	104.2	99.8	106	100	102														120	101	102.4				99.8	103.2	104.4	105.6	119.2	102	132	130.2	122

## Sheet: Fig. 1D
OV90-Att			OV90-Susp
AnS	AnR		AnS	AnR
35.3	35.5		142.912	122.626
39.6	42.8		107.097	117.98
39	40.7		128.186	125.868

## Sheet: Fig. 1E
AnS	AnR
0.138733	0.134866
0.165362	0.13259
0.110827	0.175796

## Sheet: Fig. 1F
OV90			CAOV3
AnS	AnR		AnS	AnR
6.12167	4.72142		2.58803	5.62061
3.10556	10.482		2.35084	4.24439
2.23942	8.55627		3.00276	4.39566
4.10104	9.89007		2.66789	3.2409
1.16354	5.74099		2.07908	3.59722
1.42552	12.7415		2.50879	3.27209
			1.86419	3.2343
				3.89006

## Sheet: Fig. 1H
OV90			CAOV3
AnS	AnR		AnS	AnR
15.31	3.76		14.11	4.6
7.35	0.285		13.39	6.3
11.14	6.01		14.63	5.38

## Sheet: Fig. 1I
OV90				CAOV3
AnS	AnR	Post-IP		AnS	AnR	Post-IP
59.8667	104	106.8		69.2	105.6	102.8
56.3333	106.4	110.2		74.6	119.2	106.2
69.6667	109	116.2		72	102
65.6
82.2

## Sheet: Fig. 2B
	P1			P3			P6
1	131.4	105.6	113.8	66.8	72.8	81	102.2	100.8	97
2	85.6	70.4	84.4	106.8	110	138.4	108	111.4	104.4
3	61	79.8	56.4	110.2	73.8	84	85.6	81	83.6
4	86.8	92.6	95.6	56.4	49.2	70.4	133.8	144	137
5	95	86.8	85.6	116.2	71.6	86.8	72	69.6	73
6	44.6	49.2	61	65.6	64.6	63.6	60	66.8	63.6
7	99.8	99.8	109	143.2	120	151.4	129	131.4	126.8
8	115.2	103.2	96.6	112.6	109	116.2	79.8	90.4	85.2
9	115	127.8	108.3	76.4	73.8	94.4	103.2	85.6	93
10	103.2	99.8	107.2	111.4	113.8	109.6	113.8	105.6	106.4
11	81	80	76.8	88	97.4	86.8	65.6	78.6	71.2
12	66.8	64.8	58.6	41	48	43.6	59.8	52.8	50.6
13	70	88	68.6	84	87	79	82.2	95	85.6
14	77.4	72.8	73.8	110.2	91.4	112.6	159.6	151.4	166.6
15	63.4	62.2	56.4	59.8	47	53.6	70.4	68	65.8
16	42.2	43.4	44.8	54	57	52.4	48	51.2	52.4
17	42.2	43.4	39.6	37.6	44.6	38.4	45.6	50.8	44.2
18	140.8	143	160.6	82.2	85.6	83.4	98.6	96.2	105.6
19	70	69.2	73.4	78.6	71.4	84	85.6	86.8	80.8
20	97.2	89.2	83.2	69.2	79.8	73.6	90.2	92.6	93.6
21	119.6	123.6	124.4	76.2	75.4	70.4	81	85.6	83.4
22	96.2	102	99	69.2	74	72.2	75	83.2	76.6
23	62.2	59.8	61	82.2	68.8	75	68.2	69.4	70.4
24	78.6	81.4	85.6	65.6	69.8	63.4	118	111.4	116.8
25	164.8	161.6	164.2	82	73.8	72.8	116.2	108	110.6
26	75	75.8	78.6	97.2	98.6	104	81	75	78.2
27	111.184	107.895	115.79	69	70.4	66.2	67.6	68	83.8
28	115	112.6	100.8	145.4	139.6	142	108.2	111.6	107.4
29	126.6	127.8	121.6	59.8	61	63.4	111.4	104.4	107.4
30	113.8	116.2	114.4	150.2	147.8	149	91.4	105.6	94.4
31	326	344	330	48	52.8	49	66.8	64.6	68
32	176	145.4	148	73.8	77.4	70.8	85	87.4	88.8
33	134.8	118.4	125.6	95.8	97	98.2	72.8	77.4	82.2
34	120.8	109	115	85.6	86.8	84.2	72.8	68	69
35	84.4	88	85.6	75	84.4	78.8	92.6	84.4	87.8
36	57.4	70.4	62	71.2	69	62.2	111.4	108	108.8
37	82.6	83.2	85.6	84.4	81.6	87	66.8	75.2	68.2
38	122	131.4	125.6	91.4	98.6	94	78.6	75	65.6
39	100.8	102	105.6	86.8	95	96.2	125.6	123.8	126.7
40	88	84.4	85.6	69.2	78.6	71.6	105	95	106.4
41	66.8	72.8	68.2	102.4	106.6	108.2	106.8	98.6	81
42	82.4	86.8	85	64.6	75	68.6	97.4	90.4	98.4
43	90.4	106.8	97.8	91.4	92.4	87.4	93.8	85.6	83.2
44	83.6	86.4	89.4	62.4	61	64.4	69.2	64.6	64.4
45	79.6	82.4	77	87	91.6	92	88	96.2	93
46	137	129.2	134.8	144	146.8	150.6	111.4	103.2	113.8
47	72.8	70.2	76.2	108	111.4	107.4	126.6	127.8	144
48	95	92.6	102	77	76.2	79.6	78.6	75.2	64.4
49	90.4	83.2	86.6	82.6	70.4	74.8	70.4	65.6	84.4
50	81	78.6	84	76.2	77.4	93.8	64.6	68.8	63.6
51	82.2	95	87.8	81	88	82	126.6	137.4	124
52	88	61	81	44	51.6	46.2	39.8	37.6	36.4
53	109	92.6	96.2	43.4	41	46.4	111.4	96.6	105.4
54	37.6	52.8	38.8	69.4	61	73	96.2	92.6	91.8
55	124.4	106.8	108	90.4	89.2	82.2	124.4	108	111.4
56	107	88	102	77.4	75	73.8	105.4	115	103.2
57	68	71	75.6	112.6	122	116.2	118.4	112.6	114
58	106.8	97	102.6	105.6	109	102	76.2	78.6	74.4
59	103.2	102	118.4	98.6	85.6	89.2	79.8	66.8	70
60	116.4	105.4	111.4	86.4	83	88	91.4	85.6	82.2

## Sheet: Fig. 2C
i			ii			iii
P1	P3		P1	P6		P1			P3			P6			OV90
116.933	73.5333		116.933	100		Mean	SD		Mean	SD		Mean	SD		Mean	SD
80.1333	118.4		80.1333	107.933		0.283644	0.0561443		0.28996	0.0583601		0.259019	0.0546191		0.1169	0.0442
65.7333	89.3333		65.7333	83.4
91.6667	58.6667		91.6667	138.267
89.1333	91.5333		89.1333	71.5333
51.6	64.6		51.6	63.4667
102.867	138.2		102.867	129.067
105	112.6		105	85.1333
117.033	81.5333		117.033	93.9333
103.4	111.6		103.4	108.6
79.2667	90.7333		79.2667	71.8
63.4	44.2		63.4	54.4
75.5333	83.3333		75.5333	87.6
74.6667	104.733		74.6667	159.2
60.6667	53.4667		60.6667	68.0667
43.4667	54.4667		43.4667	50.5333
41.7333	40.2		41.7333	46.8667
148.133	83.7333		148.133	100.133
70.8667	78		70.8667	84.4
89.8667	74.2		89.8667	92.1333
122.533	74		122.533	83.3333
99.0667	71.8		99.0667	78.2667
61	75.3333		61	69.3333
81.8667	66.2667		81.8667	115.4
163.533	76.2		163.533	111.6
76.4667	99.9333		76.4667	78.0667
111.623	68.5333		111.623	73.1333
109.467	142.333		109.467	109.067
125.333	61.4		125.333	107.733
114.8	149		114.8	97.1333
333.333	49.9333		333.333	66.4667
156.467	74		156.467	87.0667
126.267	97		126.267	77.4667
114.933	85.5333		114.933	69.9333
86	79.4		86	88.2667
63.2667	67.4667		63.2667	109.4
83.8	84.3333		83.8	70.0667
126.333	94.6667		126.333	73.0667
102.8	92.6667		102.8	125.367
86	73.1333		86	102.133
69.2667	105.733		69.2667	95.4667
84.7333	69.4		84.7333	95.4
98.3333	90.4		98.3333	87.5333
86.4667	62.6		86.4667	66.0667
79.6667	90.2		79.6667	92.4
133.667	147.133		133.667	109.467
73.0667	108.933		73.0667	132.8
96.5333	77.6		96.5333	72.7333
86.7333	75.9333		86.7333	73.4667
81.2	82.4667		81.2	65.6667
88.3333	83.6667		88.3333	129.333
76.6667	47.2667		76.6667	37.9333
99.2667	43.6		99.2667	104.467
43.0667	67.8		43.0667	93.5333
113.067	87.2667		113.067	114.6
99	75.4		99	107.867
71.5333	116.933		71.5333	115
102.133	105.533		102.133	76.4
107.867	91.1333		107.867	72.2
111.067	85.8		111.067	86.4

## Sheet: Fig. 2D
	OV90														CAOV3
0	123.262	114.619	121.007	132.281	144.307	133.596	126.644	125.517	97.7076	99.9624	102.405			0	111	108	129	118
2.9	103.345	99.5866	101.466											3.5	90	99	81.2
8.4	104.284	95.8286	101.466											5.25	120	122	123
11.15	87.3732	84.5547	86.4337											7	90	93	105
13.9	78.1661	92.6343	98.0834											8.75	68	73	79.4
19.4	56.3698	62.0068	68.0195											10.5	70	72	81
24.9	50.7328	60.1278	63.8858											12.25	79	70	86
27.65	69.5227	65.2011	60.1278											14	78	81	74.4
														15.75	78	76	83

[truncated: 27 more sheets: Fig. 3A, Fig. 3B, Fig. 3C, Fig. 3D, Fig. 3E, Fig. 4F, Fig. 5A, Fig. 5B, Fig. 5C, Fig. 6A, Fig. 6B, Fig. 6D, Fig. 6E, Fig. 7A, Fig. 7B, Fig.7C, Fig. 7D, Supp Fig. 1A, Supp Fig.1C, Supp Fig1.D …]
